# Supplementary material for: Relationship between burnout and career choice regret among Chinese neurology postgraduates
Source: BMC Med Educ. 2019 May 22;19:162. doi: 10.1186/s12909-019-1601-3 (PMC6530049; doi:10.1186/s12909-019-1601-3)
Supplement: Supplementary file 1 — The initial and final logistic models of binary logistic regression analysis of burnout. (XLS 41 kb) [file 12909_2019_1601_MOESM1_ESM.xls]

## Sheet: Model 1
	Initial logistic models										Final logistic models
	Enter model			Forward elimination method			Backward elimination method				Enter model			Forward elimination method			Backward elimination method
Variables	OR (95% CI)	P value		OR (95% CI)	P value		OR (95% CI)	P value	VIF		OR (95% CI)	P value		OR (95% CI)	P value		OR (95% CI)	P value	VIF
Gender									1.011										1.01
Male	0.72 (0.54–0.97)	0.031		0.73 (0.55–0.98)	0.036		0.73 (0.55–0.98)	0.036			0.74 (0.56–0.90)	0.042		0.74 (0.56–0.90)	0.042		0.743 (0.559–0.989)	0.042
Female	1 (Reference)			1 (Reference)			1 (Reference)				1 (Reference)			1 (Reference)			1 (Reference)
Academic year		0.154							1.135
First-year, master’s degree	0.38 (0.13–1.13)	0.375
Second-year, master’s degree	0.56 (0.19–1.65)	0.29
Third-year, master’s degree	0.42 (0.14–1.22)	0.109
First-year, doctor’s degree	0.69 (0.18–2.69)	0.594
Second-year, doctor’s degree	0.65 (0.17–2.48)	0.532
Third-year, doctor’s degree	1 (Reference)			1 (Reference)			1 (Reference)
Degree type									1.056
Clinical practice	1.01 (0.71–1.39)	0.934
Academic practice	1 (Reference)			1 (Reference)			1 (Reference)
Family income (yuan per month)		0.959							1.069
<5,000	1.07 (0.59–1.92)	0.831
5,000–10,000	1.14 (0.63–2.09)	0.661
10,000–15,000	1.13 (0.55–2.33)	0.738
>15,000	1 (Reference)			1 (Reference)			1 (Reference)
Scores of postgraduate entrance examination		< 0.01			< 0.01			< 0.01	1.106			< 0.01			< 0.01			< 0.01	1.067
<300	0.88 (0.52–1.50)	0.644		0.85 (0.51–1.42)	0.53		0.85 (0.51–1.42)	0.53			0.81 (0.47–1.36)	0.428		0.81 (0.47–1.36)	0.428		0.81 (0.47–1.36)	0.428
300–330	1.82 (1.14–2.89)	0.012		1.77 (1.12–2.80)	0.015		1.77 (1.12–2.80)	0.015			1.60 (1.02–2.51)	0.043		1.60 (1.02–2.51)	0.043		1.60 (1.02–2.51)	0.043
330–360	1.20 (0.75–1.94)	0.446		1.14 (0.71–1.81)	0.596		1.14 (0.71–1.81)	0.596			1.09 (0.69–1.74)	0.71		1.09 (0.69–1.74)	0.71		1.09 (0.69–1.74)	0.71
>360	1 (Reference)			1 (Reference)			1 (Reference)				1 (Reference)			1 (Reference)			1 (Reference)
Hours worked or studied per week (h)		0.014			0.007			0.007	1.092			< 0.01			< 0.01			< 0.01	1.067
<35	0.54 (0.31–0.93)	0.028		0.51 (0.30–0.88)	0.015		0.51 (0.30–0.88)	0.015			0.47 (0.28–0.78)	< 0.01		0.47 (0.28–0.78)	< 0.01		0.47 (0.28–0.78)	< 0.01
35–45	0.64 (0.43–0.94)	0.021		0.62 (0.42–0.90)	0.011		0.62 (0.42–0.90)	0.011			0.60 (0.41–0.86)	0.006		0.60 (0.41–0.86)	0.006		0.60 (0.41–0.86)	0.006
45–55	0.58 (0.40–0.84)	< 0.01		0.58 (0.41–0.83)	< 0.01		0.58 (0.41–0.83)	0.002			0.58 (0.41–0.82)	< 0.01		0.58 (0.41–0.82)	< 0.01		0.58 (0.41–0.82)	< 0.01
>55	1 (Reference)			1 (Reference)			1 (Reference)				1 (Reference)			1 (Reference)			1 (Reference)
Hours slept per day (h)		0.658							1.036
<6	1.34 (0.69–2.60)	0.381
6–8	1.24 (0.74–2.09)	0.413
8–10	1 (Reference)			1 (Reference)			1 (Reference)
Marital status									1.179										1.067
Married	0.56 (0.38–0.83)	< 0.01		0.58 (0.41–0.84)	< 0.01		0.58 (0.41–0.84)	< 0.01			0.56 (0.39–0.80)	< 0.01		0.56 (0.39–0.80)	< 0.01		0.56 (0.39–0.80)	< 0.01
Unmarried	1 (Reference)			1 (Reference)			1 (Reference)							1 (Reference)			1 (Reference)
Whether have children																			1.07
Without	0.55 (0.38–0.81)	< 0.01		0.51 (0.36–0.72)	< 0.01		0.51 (0.36–0.72)	< 0.01	1.428		0.55 (0.40–0.77)	< 0.01		0.55 (0.40–0.77)	< 0.01		0.55 (0.40–0.77)	< 0.01
Have	1 (Reference)			1 (Reference)			1 (Reference)				1 (Reference)			1 (Reference)			1 (Reference)
Whether to work part–time once									1.351
Without	0.93 (0.67–1.30)	0.675
Have	1 (Reference)			1 (Reference)			1 (Reference)				1 (Reference)			1 (Reference)

## Sheet: Model 2
	Initial logistic models										Final logistic models
	Enter model			Forward elimination method			Backward elimination method		VIF		Enter model			Forward elimination method			Backward elimination method		VIF
Variables	OR (95% CI)	P value		OR (95% CI)	P value		OR (95% CI)	P value			OR (95% CI)	P value		OR (95% CI)	P value		OR (95% CI)	P value
Would become doctor again if possible									1										1
No	3.22 (2.42–4.29)	< 0.01		3.22 (2.42–4.29)	< 0.01		3.22 (2.42–4.29)	< 0.01			3.22 (2.42–4.29)	< 0.01		3.22 (2.42–4.29)	< 0.01		3.22 (2.42–4.29)	< 0.01
Neutral	2.13 (1.49–3.04)	< 0.01		2.13 (1.49–3.04)	< 0.01		2.13 (1.49–3.04)	< 0.01			2.13 (1.49–3.04)	< 0.01		2.13 (1.49–3.04)	< 0.01		2.13 (1.49–3.04)	< 0.01
Yes	1 (Reference)			1 (Reference)			1 (Reference)				1 (Reference)			1 (Reference)			1 (Reference)

## Sheet: Model 3
	Initial logistic models										Final logistic models
	Enter model			Forward elimination method			Backward elimination method		VIF		Enter model			Forward elimination method			Backward elimination method
Variables	OR (95% CI)	P value		OR (95% CI)	P value		OR (95% CI)	P value			OR (95% CI)	P value		OR (95% CI)	P value		OR (95% CI)	P value	VIF
Gender									1.012
Male	0.74 (0.55–1.01)	0.06
Female	1 (Reference)			1 (Reference)			1 (Reference)				1 (Reference)			1 (Reference)			1 (Reference)
Academic year		0.174							1.137
First-year, master’s degree	0.36 (0.12–1.10)	0.073
Second-year, master’s degree	0.49 (0.16–1.49)	0.208
Third-year, master’s degree	0.37 (0.12–1.09)	0.071
First-year, doctor’s degree	0.69 (0.17–2.75)	0.602
Second-year, doctor’s degree	0.57 (0.15–2.20)	0.414
Third-year, doctor’s degree	1 (Reference)			1 (Reference)			1 (Reference)				1 (Reference)			1 (Reference)			1 (Reference)
Degree type									1.058
Clinical practice	0.99 (0.72–1.36)	0.948
Academic practice	1 (Reference)			1 (Reference)			1 (Reference)				1 (Reference)			1 (Reference)			1 (Reference)
Family income (yuan per month)		0.705							1.069
< 5,000	1.29 (0.71–2.37)	0.405
5,000–10,000	1.41 (0.76–2.63)	0.274
10,000–15,000	1.17 (0.56–2.46)	0.673
>15,000	1 (Reference)			1 (Reference)			1 (Reference)				1 (Reference)			1 (Reference)			1 (Reference)
Scores of postgraduate entrance examination		< 0.01			< 0.01			< 0.01	1.106			< 0.01			< 0.01			< 0.01	1.008
< 300	0.84 (0.48–1.45)	0.52		0.70 (0.42–1.16)	0.17		0.70 (0.42–1.16)	0.17			0.68 (0.41–1.12)	0.129		0.68 (0.41–1.12)	0.129		0.68 (0.41–1.12)	0.129
300–330	1.71 (1.06–2.76)	0.029		1.51 (0.95–2.39)	0.78		1.51 (0.95–2.39)	0.78			1.40 (0.90–2.19)	0.141		1.40 (0.90–2.19)	0.141		1.40 (0.90–2.19)	0.141
330–360	1.16 (0.71–1.88)	0.564		0.99 (0.62–1.58)	0.96		0.99 (0.62–1.58)	0.96			0.98 (0.61–1.55)	0.916		0.98 (0.61–1.55)	0.916		0.98 (0.61–1.55)	0.916
>360	1 (Reference)			1 (Reference)			1 (Reference)				1 (Reference)			1 (Reference)			1 (Reference)
Hours worked or studied per week (h)		0.05							1.098
< 35	0.56 (0.32–0.99)	0.044
35–45	0.68 (0.46–1.01)	0.057
45–55	0.63 (0.43–0.91)	0.014
>55	1 (Reference)			1 (Reference)			1 (Reference)				1 (Reference)			1 (Reference)			1 (Reference)
Hours slept per day(h)		0.534							1.039
< 6	1.30 (0.66–2.57)	0.455
6–8	1.36 (0.79–2.34)	0.265
8–10	1 (Reference)			1 (Reference)			1 (Reference)				1 (Reference)			1 (Reference)			1 (Reference)
Marital status									1.181										1.063
Married	0.51 (0.34–0.76)	< 0.01		0.51 (0.35–0.75)	< 0.01		0.51 (0.35–0.75)	< 0.01			0.50 (0.35–0.71)	< 0.01		0.50 (0.35–0.71)	< 0.01		0.50 (0.35–0.71)	< 0.01
Unmarried	1 (Reference)			1 (Reference)			1 (Reference)				1 (Reference)			1 (Reference)			1 (Reference)
Whether have children									1.431										1.061
Without	0.56 (0.38–0.83)	< 0.01		0.55 (0.38–0.78)	< 0.01		0.55 (0.38–0.78)	< 0.01			0.58 (0.42–0.82)	< 0.01		0.58 (0.42–0.82)	< 0.01		0.58 (0.42–0.82)	< 0.01
Have	1 (Reference)			1 (Reference)			1 (Reference)				1 (Reference)			1 (Reference)			1 (Reference)
Whether to work part–time once									1.355
Without	0.96 (0.68–1.34)	0.795
Have	1 (Reference)			1 (Reference)			1 (Reference)				1 (Reference)			1 (Reference)			1 (Reference)
Would become doctor again if possible									1.018										1.005
No	3.06 (2.22–4.21)	< 0.01		3.09 (2.26–4.23)	< 0.01		3.09 (2.26–4.23)	< 0.01			3.17 (2.33–4.32)	< 0.01		3.17 (2.33–4.32)	< 0.01		3.17 (2.33–4.32)	< 0.01
Neutral	3.16 (2.02–4.93)	< 0.01		3.09 (2.00–4.77)	< 0.01		3.09 (2.00–4.77)	< 0.01			2.97 (1.95–4.54)	< 0.01		2.97 (1.95–4.54)	< 0.01		2.97 (1.95–4.54)	< 0.01
Yes	1 (Reference)			1 (Reference)			1 (Reference)				1 (Reference)			1 (Reference)			1 (Reference)
